# Supplementary material for: A Method for Increasing the Robustness of Stable Feature Selection for Biomarker Discovery in Molecular Medicine Developed Using Serum Small Extracellular Vesicle Associated miRNAs and the Barrett’s Oesophagus Disease Spectrum
Source: Int J Mol Sci. 2023 Apr 11;24(8):7068. doi: 10.3390/ijms24087068 (PMC10139127; doi:10.3390/ijms24087068)
Supplement: Supplementary file 1 [file ijms-24-07068-s001.zip]

Archive with 1 entries (1 files):
- ijms-2304691-supplementary.pdf
